# Supplementary material for: European Database of Carotenoid Levels in Foods. Factors Affecting Carotenoid Content
Source: Foods. 2021 Apr 21;10(5):912. doi: 10.3390/foods10050912 (PMC8143354; doi:10.3390/foods10050912)
Supplement: Supplementary file 1 [file foods-10-00912-s001.zip]

Archive with 1 entries (1 files):
- foods-1162108-supplementary.pdf
